# Supplementary material for: Acute Mesenteric Ischemia in COVID-19 Patients
Source: J Clin Med. 2021 Dec 30;11(1):200. doi: 10.3390/jcm11010200 (PMC8745985; doi:10.3390/jcm11010200)
Supplement: Supplementary file 1 [file jcm-11-00200-s001.zip]

Archive with 1 entries (1 files):
- jcm-1525289-supplementary.pdf
